# Supplementary material for: A New Diterpene with Cytotoxic Potential Against Human Tumor Cells
Source: Molecules. 2025 Dec 2;30(23):4629. doi: 10.3390/molecules30234629 (PMC12693240; doi:10.3390/molecules30234629)
Supplement: Supplementary file 1 [file molecules-30-04629-s001.zip]

Archive with 1 entries (1 files):
- molecules-3979953-supplementary.pdf
